# Supplementary material for: Oviposition and father presence reduce clutch cannibalism by female poison frogs
Source: Front Zool. 2019 Mar 22;16:8. doi: 10.1186/s12983-019-0304-2 (PMC6431022; doi:10.1186/s12983-019-0304-2)
Supplement: Supplementary file 2 — Dataset S1. (XLSX 12 kb) [file 12983_2019_304_MOESM2_ESM.xlsx]

## Sheet: cannibal
trial	condition	cannibalism	c_events	sum_embryos	degree_cannibalism	father	oviposition	dao	n_embryos
1	home	yes	2	2	partial	absent	no	13	11		Legend:
2	home	no	0	0	absent	absent	no	12	12		cannibalism: if cannibalism was observed in a given trial (yes/no)
3	home	yes	11	17	full	absent	no	7	17		c_events: number of cannibalistic events in a given trial
4	home	yes	3	5	partial	absent	no	15	25		sum_embryos: sum of embryos consumed in a given trial
5	home	yes	4	9	partial	absent	no	7	12		degree_cannibalism: absent, partial, or full cannibalism of the test clutch
6	home	yes	1	1	partial	absent	no	22	15		father: if the male was present/absent during the entire trial, or if it was removed after female oviposition
7	home	yes	1	2	partial	absent	no	9	13		oviposition: if females produced an own clutch during the experiment
8	home	no	0	0	absent	absent	no	17	11		dao: the number of days after ovipositon of the test clutch when added to the terrarium
9	home	yes	1	1	partial	absent	no	11	12		n_embryos: number of embryos of the test clutch
10	home	yes	7	7	partial	absent	no	15	11
11	out	yes	7	13	partial	absent	no	15	16
12	out	yes	5	5	partial	absent	no	15	19
13	out	yes	4	9	partial	absent	no	25	10
14	out	yes	5	10	partial	absent	no	2	20
15	out	yes	9	12	partial	absent	no	10	16
16	out	yes	7	10	full	absent	no	17	10
17	out	yes	1	3	partial	absent	no	14	11
18	out	yes	2	2	partial	absent	no	15	12
19	out	yes	3	5	partial	absent	no	4	11
20	out	yes	25	25	full	absent	no	14	25
21	out M+	no	0	0	absent	present	yes	12	32
22	out M+	no	0	0	absent	present	yes	19	13
23	out M+	no	0	0	absent	present	yes	2	26
24	out M+	no	0	0	absent	present	yes	10	14
25	out M+	no	0	0	absent	present	yes	22	9
26	out M+	yes	6	10	partial	present	no	26	20
27	out M+	no	0	0	absent	present	yes	7	9
28	out M+	no	0	0	absent	present	yes	14	15
29	out M+	no	0	0	absent	present	yes	16	10
30	out M+	yes	4	4	partial	present	no	14	10
31	out M-	yes	3	9	partial	removed	yes	16	12
32	out M-	yes	7	10	partial	removed	yes	6	12
33	out M-	yes	2	2	partial	removed	yes	18	11
34	out M-	no	0	0	absent	removed	yes	20	18
35	out M-	no	0	0	absent	removed	yes	21	15
36	out M-	yes	1	2	partial	removed	yes	3	22
37	out M-	no	0	0	absent	removed	yes	22	7
38	out M-	no	0	0	absent	removed	yes	4	18
39	out M-	no	0	0	absent	removed	yes	6	17
40	out M-	yes	5	9	partial	removed	yes	4	17
